# Supplementary material for: Auxin-producing bacteria promote barley rhizosheath formation
Source: Nat Commun. 2023 Sep 19;14:5800. doi: 10.1038/s41467-023-40916-4 (PMC10509245; doi:10.1038/s41467-023-40916-4)
Supplement: Supplementary file 4 — Supplementary Dataset 1–6 [file 41467_2023_40916_MOESM4_ESM.xls]

## Sheet: Supplemental Data 1
Supplemental Data 1 Mean estimated bacterial taxa and changes at phylum and family levels.
(A) Phylum-level abundance changes of bulk soil, rhizosheath and root endosphere (under well-watered [WW]) between acid and alkaline soils.
Phyla	Relative abundance (%)										p value (two-sided Student’s t test)
	AcWBS	ALWBS	AcWRHO	AlWRHO	AcWRHN	AlWRHN	AcWRTO	AlWRTO	AcWRTN	AlWRTN	AlWBS vs. AcWBS	AlWRHO vs. AcWRHO	AlWRHN vs. AcWRHN	AlWRTO vs. AcWRTO	AlWRTN vs. AcWRTN
Proteobacteria	69.73±1.33	70.83±3.28	69.77±4.95	81.84±1.18	53.92±0.40	83.29±2.48	53.73±16.61	50.92±2.99	69.79±16.31	61.75±9.23	0.62	0.02*	<0.001*	0.79	0.5
Actinobacteria	9.91±3.52	16.62±1.42	8.77±1.52	8.00±1.13	13.22±1.69	10.66±1.29	42.23±17.77	48.21±2.82	19.82±11.06	35.42±9.83	0.04*	0.52	0.1	0.6	0.14
Gemmatimonadetes	13.55±2.06	5.99±0.79	5.93±4.67	2.11±0.44	8.20±1.18	1.34±0.37	0.61±0.59	0.03±0.04	0.02±0.02	0.02±0.03	0.004*	0.23	<0.001*	0.16	0.9
Bacteroidota	3.24±0.33	0.91±0.02	7.25±0.77	0.80±0.05	9.87±0.77	0.63±0.05	1.06±1.38	0.33±0.12	9.40±4.88	0.60±0.10	<0.001	<0.001*	<0.001*	0.42	0.03*
Firmicutes	1.15±0.04	2.20±0.51	6.36±0.45	5.65±0.82	2.92±0.28	2.88±0.61	2.33±1.39	0.50±0.22	0.92±0.87	2.58±1.54	0.02*	0.26	0.91	0.09	0.18
Chloroflexota	1.04±0.17	3.28±0.73	0.94±0.82	1.54±0.39	1.19±0.04	1.08±0.50	0.04±0.07	0	0.01±0.01	0.17±0.29	<0.001*	0.31	0.74	0.37	0.39
Relative abundacne was the means ± sd
(*) represents significant result ( p-value < 0.05).
(B) Family-level abundance changes of the bulk soil, rhizosheath and root endosphere (under well-watered [WW]) between acid and alkaline soils.
Families	Relative abundance (%)										p value (two-sided Student’s t test)
	AcWBS	ALWBS	AcWRHO	AlWRHO	AcWRHN	AlWRHN	AcWRTO	AlWRTO	AcWRTN	AlWRTN	AlWBS vs. AcWBS	AlWRHO vs. AcWRHO	AlWRHN vs. AcWRHN	AlWRTO vs. AcWRTO	AlWRTN vs. AcWRTN
Nocardiaceae	0.11±0.006	0.36±0.11	0.03±0.03	0.21±0.18	0.03±0.05	0.58±0.83	41.21±17.82	39.60±6.00	16.21±7.62	34.66±10.22	0.15	0.17	0.31	0.89	0.07
Burkholderiaceae	0.18±0.06	0.56±0.02	0.91±0.31	1.35±0.13	0.34±0.09	0.66±0.75	36.91±13.83	39.96±3.28	15.49±7.80	32.74±13.38	<0.001*	0.08	0.51	0.73	0.13
Sphingomonadaceae	12.24±0.62	21.73±1.43	9.13±0.86	11.88±3.12	8.76±0.50	7.57±1.64	1.11±0.88	0.98±0.56	0.73±0.43	0.20±0.13	<0.001*	0.22	0.29	0.85	0.11
Enterobacteriaceae	0	0	0.19±0.04	0.07±0.11	0.66±0.09	3.81±0.96	0.23±0.17	0.32±0.29	41.45±33.78	18.26±16.78		0.15	0.005*	0.65	0.35
Xanthomonadaceae	6.34±1.06	14.36±1.88	5.09±1.13	9.52±1.04	6.56±0.41	14.58±0.95	0.74±0.45	0.50±0.07	0.25±0.17	1.34±0.61	0.003*	0.008*	<0.001*	0.41	0.04*
Pseudomonadaceae	0.23±0.17	0.65±0.11	6.65±1.52	15.06±2.73	6.92±1.44	20.18±5.30	0.80±0.14	3.77±0.62	3.02±3.21	0.92±0.61	0.024*	0.01*	0.01*	0.001*	0.33
Rhizobiaceae	3.94±0.72	1.04±0.59	9.14±2.79	10.90±0.43	6.04±0.43	11.04±1.38	10.58±4.98	2.33±0.17	0.44±0.56	1.01±0.43	0.006*	0.34	0.004*	0.05	0.24
Rhodanobacteraceae	20.19±1.01	1.91±0.83	11.03±1.83	0.93±0.18	11.10±0.54	0.51±0.32	0.71±1.13	0.04±0.03	5.47±4.48	0.04±0.08	<0.001*	<0.001*	<0.001*	0.36	0.1
Gemmatimonadaceae	13.55±2.05	5.98±0.79	5.93±4.66	2.11±0.44	8.19±1.17	1.33±0.36	0.61±0.58	0.03±0.04	0.02±0.02	0.01±0.03	0.004	0.23	<0.001*	0.16	0.9
Nitrosomonadaceae	9.27±0.13	6.69±0.46	5.97±0.33	3.06±0.36	4.70±0.48	1.52±0.51	0.34±0.34	0.19±0.08	0.04±0.04	0.03±0.06	<0.001*	<0.001*	0.001*	0.52	0.78
Flavobacteriaceae	2.91±0.35	0.10±0.09	7.11±0.74	0.52±0.05	9.73±0.70	0.25±0.04	1.01±1.41	0.10±0.18	8.53±4.06	0.04±0.07	<0.001*	<0.001*	<0.001*	0.33	0.02*
Xanthobacteraceae	7.38±0.68	4.69±0.41	5.26±0.27	3.10±0.21	4.04±0.32	2.26±0.84	0.23±0.21	0.05±0.09	0.11±0.11	0.02±0.04	0.004*	<0.001*	0.03*	0.24	0.28
Devosiaceae	2.21±0.35	1.18±0.21	6.01±1.14	4.22±0.27	4.49±0.19	5.07±0.68	0.48±0.23	0.26±0.10	0.22±0.11	0.22±0.07	0.012*	0.06*	0.24	0.21	1
Nocardioidaceae	3.74±1.04	3.46±0.68	3.79±0.62	1.82±0.38	5.03±0.51	2.91±0.35	0.59±0.29	0.33±0.06	0.39±0.44	0.44±0.48	0.7	0.01*	0.004*	0.2	0.89
Comamonadaceae	0.09±0.08	1.53±0.36	1.77±0.11	8.03±0.39	0.61±0.04	5.58±0.36	0.37±0.27	0.92±0.33	0.37±0.37	0.37±0.14	0.003*	<0.001*	<0.001*	0.1	0.99
Bacillaceae	1.15±0.04	2.20±0.51	3.03±0.45	5.30±0.73	1.25±0.23	2.82±0.68	0.28±0.17	0.23±0.12	0.19±0.19	2.46±1.48	0.03*	0.01*	0.02*	0.7	0.06
SC-I-84	1.63±0.25	7.80±1.66	1.37±0.26	3.48±0.91	1.59±0.44	2.13±0.56	0.06±0.05	0.02±0.04	0.05±0.06	0	0.003*	0.02*	0.26	0.43	0.21
67-14	1.11±0.15	6.98±0.23	0.73±0.25	1.83±0.24	0.75±0.18	1.78±0.91	0.04±0.08	0.03±0.05	0	0.04±0.08	<0.001*	0.006*	0.13	0.83	0.37
Micrococcaceae	0	1.03±0.05	1.25±0.53	2.23±0.23	3.54±2.49	3.34±0.60	0.13±0.09	0.36±0.11	0.14±0.12	0.19±0.17	<0.001*	0.04*	0.89	0.06	0.73
Alcaligenaceae	1.47±0.05	0.11±0.10	0.94±0.11	0	0.76±0.20	0.52±0.14	0.15±0.27	0	0	5.95±3.96	<0.001*	<0.001*	0.18	0.37	0.06
TRA3-20	0.61±0.08	4.07±0.36	0.86±0.18	1.84±0.23	0.61±0.04	0.96±0.20	0.03±0.06	0.03±0.06	0.02±0.04	0	<0.001*	0.005	0.04*	0.95	0.37
Paenibacillaceae	0	0	3.31±0.27	0.34±0.09	1.66±0.16	0.05±0.09	2.04±1.48	0.27±0.11	0.72±0.68	0.11±0.10		<0.001*	<0.001*	0.11	0.2
Relative abundacne was the means ± sd
(*) represents significant result ( p-value < 0.05).
(C) Phylum-level abundance changes of bulk soil, rhizosheath and root endosphere (under moderate soil drying [MSD]) between acid and alkaline soils.
Phyla	Relative abundance (%)										p value (two-sided Student’s t test)
	AcMBS	ALMBS	AcMRHO	AlMRHO	AcMRHN	AlMRHN	AcMRTO	AlMRTO	AcMRTN	AlMRTN	AlMBS vs. AcMBS	AlMRHO vs. AcMRHO	AlMRHN vs. AcMRHN	AlMRTO vs. AcMRTO	AlMRTN vs. AcMRTN
Proteobacteria	61.37±0.86	69.66±1.30	67.96±2.03	78.75±1.40	75.34±6.21	81.55±0.46	58.29±10.19	74.41±10.46	57.45±9.92	43.12±6.93	<0.001*	0.002*	0.16	0.13	0.11
Actinobacteria	13.84±1.75	17.68±0.99	8.61±1.78	15.38±1.05	9.70±2.60	10.61±0.22	35.65±9.85	24.34±9.92	41.73±9.30	49.07±8.19	0.03*	0.005*	0.58	0.23	0.36
Gemmatimonadetes	18.59±0.72	7.79±0.86	7.07±1.06	1.67±0.28	4.26±1.35	2.39±0.14	0.18±0.20	0.02±0.04	0.11±0.10	0	<0.001*	0.001*	0.08	0.25	0.12
Firmicutes	0.87±0.15	1.69±0.41	6.42±0.35	2.30±0.31	3.71±0.90	1.97±0.59	2.36±0.23	0.81±0.55	0.36±0.32	6.87±4.70	0.03*	<0.001*	0.049*	0.01*	0.08
Bacteroidota	2.39±0.33	0.91±0.15	8.02±2.04	0.36±0.12	4.76±0.96	1.90±0.53	3.40±2.07	0.39±0.37	0.33±0.21	0.93±0.76	0.002*	0.003*	0.01*	0.07	0.26
Chloroflexota	1.36±0.39	2.05±1.22	1.05±0.45	1.40±0.24	1.86±0.45	1.48±0.49	0.09±0.16	0	0	0	0.4	0.3	0.38	0.37
Relative abundacne was the means ± sd
(*) represents significant result ( p-value < 0.05).
(D) Family-level abundance changes of the bulk soil, rhizosheath and root endosphere (under moderate soil drying [MSD]) between acid and alkaline soils.
Families	Relative abundance (%)										p value (two-sided Student’s t test)
	AcMBS	ALMBS	AcMRHO	AlMRHO	AcMRHN	AlMRHN	AcMRTO	AlMRTO	AcMRTN	AlMRTN	AlMBS vs. AcMBS	AlMRHO vs. AcMRHO	AlMRHN vs. AcMRHN	AlMRTO vs. AcMRTO	AlMRTN vs. AcMRTN
Burkholderiaceae	0.12±0.07	0.56±0.19	0.62±0.23	0.83±0.15	0.21±0.03	0.86±0.09	45.09±11.48	20.56±6.66	50.81±14.88	31.16±9.61	0.02*	0.27	<0.001*	0.03*	0.13
Nocardiaceae	0.14±0.05	0.38±0.18	0.03±0.02	0.09±0.08	0.02±0.04	0.18±0.21	33.20±9.37	22.18±8.86	40.82±8.73	48.38±8.32	0.09	0.29	0.28	0.21	0.34
Pseudomonadaceae	0.23±0.20	0.67±0.08	6.24±0.63	15.68±2.81	14.90±4.01	16.76±2.30	1.57±0.21	26.43±10.73	1.23±.1.00	2.31±1.55	0.03*	0.005*	0.52	0.02*	0.37
Sphingomonadaceae	10.25±0.55	19.00±2.33	10.16±0.27	10.53±1.42	5.98±2.22	11.01±1.42	1.32±0.45	0.58±0.18	1.39±0.98	0.35±0.09	0.003*	0.69	0.03	0.06	0.14
Xanthomonadaceae	5.73±0.10	14.29±1.53	5.15±0.59	13.24±1.23	4.94±0.45	15.91±0.74	0.49±0.26	1.49±0.41	0.24±0.15	1.55±1.07	<0.001*	<0.001*	<0.001*	0.03*	0.11
Rhodanobacteraceae	18.75±0.86	2.32±1.25	11.36±0.63	0.98±0.06	11.62±1.51	1.19±0.35	2.72±0.52	0.25±0.16	0.69±0.66	0.77±0.75	<0.001*	<0.001*	<0.001*	0.17	0.9
Rhizobiaceae	3.28±0.16	1.29±0.72	6.54±0.58	12.19±0.64	7.08±0.20	9.35±0.36	1.96±0.30	3.99±0.82	0.30±0.28	0.83±0.51	0.009	<0.001*	<0.001*	0.02*	0.19
Gemmatimonadaceae	18.59±0.72	7.79±0.86	7.07±1.06	1.67±0.28	4.26±1.35	2.39±0.14	0.18±0.20	0.02±0.04	0.11±0.10	0	<0.001*	0.001*	0.08	0.25	0.12
Nocardioidaceae	6.46±1.02	3.81±0.08	4.49±1.12	3.21±0.41	4.83±1.39	3.23±0.07	1.19±0.33	1.45±0.76	0.27±0.26	0.40±0.27	0.01*	0.14	0.12	0.62	0.59
Enterobacteriaceae	0	0	0.26±0.18	1.00±0.27	5.71±3.79	2.12±0.62	3.24±1.59	12.20±6.39	1.40±1.14	2.19±1.08		0.02*	0.18	0.08	0.43
Nitrosomonadaceae	7.44±0.26	7.65±0.79	3.97±0.27	2.18±0.57	3.40±1.68	2.74±0.52	0.08±0.06	0	0	0	0.68	0.008*	0.55	0.08
Xanthobacteraceae	6.36±0.21	5.98±0.43	3.91±0.52	3.32±0.27	3.88±0.93	2.58±0.48	0.21±0.15	0.08±0.09	0.03±0.03	0.03±0.06	0.25	0.16	0.1	0.3	0.89
Devosiaceae	1.73±0.13	1.15±0.22	4.50±0.23	4.71±0.32	4.42±0.17	3.47±0.62	0.51±0.05	0.61±0.31	0.16±0.15	0.08±0.07	0.02*	0.4	0.06	0.61	0.46
Bacillaceae	0.87±0.15	1.69±0.41	4.19±0.22	2.11±0.31	1.90±0.36	1.88±0.54	0.59±0.46	0.54±0.32	0.22±0.19	6.87±4.70	0.03*	<0.001*	0.97	0.89	0.07
Flavobacteriaceae	1.99±0.28	0.09±0.16	7.71±2.00	0.08±0.07	4.57±0.98	0.24±0.10	2.76±2.07	0.13±0.13	0.15±0.14	0.99±7.91	<0.001*	0.002*	0.001*	0.09	0.13
SC-I-84	1.51±0.19	6.60±0.42	1.60±0.05	2.30±0.69	0.94±0.22	3.42±0.81	0.09±0.08	0	0.06±0.10	0	<0.001*	0.16	0.007*	0.15	0.37
67-14	0.95±0.13	7.53±1.53	0.63±0.24	2.66±0.16	0.65±0.17	2.41±0.05	0.03±0.03	0	0.05±0.09	0	0.002*	<0.001*	<0.001*	0.13	0.37
Comamonadaceae	0.04±0.08	1.26±0.07	1.75±0.18	5.30±0.73	0.51±0.11	4.76±0.28	0.09±0.16	0.46±0.27	0.18±0.17	0.10±0.09	<0.001*	0.001*	<0.001*	0.11	0.51
Oxalobacteraceae	0	0.49±0.09	1.17±0.06	1.21±0.16	0.68±0.12	1.44±0.31	0.03±0.06	6.25±9.38	0	3.06±1.55	<0.001*	0.74	0.02*	0.32	0.03*
Micrococcaceae	0	0.95±0.20	0.70±0.08	7.33±0.15	0.68±0.06	2.71±0.29	0	0.12±0.11	0.06±0.12	0.04±0.08	0.001*	<0.001*	<0.001*	0.14	0.83
Cellvibrionaceae	0	0	6.37±1.40	1.79±0.32	2.01±0.90	0.62±0.08	0.47±0.08	0.37±0.37	0.05±0.10	0.03±0.06		0.005*	0.06	0.7	0.8
TRA3-20	0.72±0.13	4.27±0.58	0.55±0.20	1.42±0.11	0.29±0.08	1.91±0.32	0	0	0	0	<0.001*	0.003*	0.001*
Erwiniaceae	0	0.04±0.07	0	0	5.71±3.49	0.62±0.20	0.08±0.06	0.64±0.33	0.77±0.76	0.46±0.52	0.37		0.07	0.04	0.59
Intrasporangiaceae	2.90±0.41	0.65±0.16	1.54±0.21	0.30±0.05	1.49±0.59	0.29±0.06	0.01±0.02	0	0.04±0.08	0	<0.001*	<0.001*	0.03*	0.37	0.37
Paenibacillaceae	0	0	2.22±0.32	0.19±0.16	1.81±0.62	0.08±0.07	1.76±0.56	0.26±0.25	0.13±0.15	0		<0.001*	0.009*	0.01*	0.21
norank_o__norank_c__TK10	0.59±0.21	1.82±1.09	0.41±0.39	1.29±0.22	0.85±0.32	1.32±0.45	0.09±0.16	0	0	0	0.13	0.03*	0.22	0.37
unclassified_c__Acidimicrobiia	2.50±0.29	1.21±0.19	0.55±0.19	0.28±0.05	0.79±0.21	0.30±0.01	0.003±0.005	0	0.05±0.09	0.03±0.06	0.003	0.09	0.02*	0.37	0.78
Relative abundacne was the means ± sd
(*) represents significant result ( p-value < 0.05).

## Sheet: Supplemental Data 2
Supplemental Data 2 Relative abundance of the Flavobacteriaceae and Paenibacillaceae of WT and nrh plants in acid and alkaline soils from metagenomic analysis.
	Relative abundance (RPKM)						p value (two-sided Student’s t test)
	Ac-BS	Ac-WT	Ac-N	Al-BS	Al-WT	Al-N	Ac-WT vs Ac-BS	Ac-N vs Ac-BS	Al-WT vs Al-BS	Al-N vs Al-BS	Ac-WT vs Al-WT	Ac-N vs Al-N
Flavobacteriaceae	0.268887	0.804844	1.47959	0	0	0	<0.001*	0.01*		0.8	<0.001*	0.005*
Flavobacteriaceae	0.970449	3.53615	5.57933	0.113405	0.334943	0.0777587	<0.001*	0.004*	0.12	0.06	<0.001*	0.002*
Flavobacteriaceae	1.75614	11.1964	9.56166	0.121858	0	0.433611	<0.001*	0.02*	0.37		<0.001*	0.009*
Flavobacteriaceae	0	0.0948399	2.02385	0	0	0	0.14	0.02*			0.14	0.02*
Flavobacteriaceae	0.29712	0.552256	2.83606	0	0	0	0.06	0.05		0.12	0.004*	0.04*
Flavobacteriaceae	0.253816	1.42621	0.547909	0	0.106414	0.192833	<0.001*	0.005*	0.37			0.03*
Paenibacillaceae	0	1.70774	1.78362	0	0.749808	0	<0.001*	0.001*	<0.001*		0.001*	0.001*

## Sheet: Supplemental Data 3
Supplemental Data 3 IAA biosynthesis related KEGG pathways of WT and nrh plants in acid and alkaline soils from metagenomic anaysis.
KEGG pathway	Mean proportion (%, Ac-WT)	Mean proportion (%, Al-WT)	Fold change	p-values
Alanine,_aspartate_and_glutamate_metabolism_[PATH:ko00250]	1.02964	0.934204	1.10216	0.0216726
Tropane,_piperidine_and_pyridine_alkaloid_biosynthesis_[PATH:ko00960]	0.0302294	0.0185984	1.62537	0.00140836
Valine,_leucine_and_isoleucine_degradation_[PATH:ko00280]	0.468754	0.344621	1.3602	0.00218804
Fatty_acid_degradation_[PATH:ko00071]	0.837066	0.767131	1.09116	0.0297286
African_trypanosomiasis_[PATH:ko05143]	0.0102422	0.00759154	1.34916	0.00841521
Arginine_biosynthesis_[PATH:ko00220]	0.484343	0.462148	1.04803	0.00585834
Axon_regeneration_[PATH:ko04361]	0.00202351	0.000554982	3.64609	0.0214593
Caprolactam_degradation_[PATH:ko00930]	0.113854	0.0691058	1.64754	0.000888645
Citrate_cycle_(TCA_cycle)_[PATH:ko00020]	1.50854	1.33182	1.13269	0.00313709
Cysteine_and_methionine_metabolism_[PATH:ko00270]	1.2552	1.12582	1.11492	0.00140872
Histidine_metabolism_[PATH:ko00340]	1.07354	0.993233	1.08085	0.0129463
Limonene_and_pinene_degradation_[PATH:ko00903]	0.0619592	0.0548132	1.13037	0.0237038
Lysine_degradation_[PATH:ko00310]	0.176053	0.138839	1.26804	0.0126993
Terpenoid_backbone_biosynthesis_[PATH:ko00900]	0.827995	0.56497	1.46555	4.12323e-05
ABC_transporters_[PATH:ko02010]	6.20441	5.83416	1.06346	0.00484406
KEGG pathway	Mean proportion (%, Ac-nrh)	Mean proportion (%, Al-nrh)	Fold change	p-values
Alanine,_aspartate_and_glutamate_metabolism_[PATH:ko00250]	0.960594	0.9249	1.03859	0.0991625
Tropane,_piperidine_and_pyridine_alkaloid_biosynthesis_[PATH:ko00960]	0.0480057	0.019582	2.45152	0.0350157
Valine,_leucine_and_isoleucine_degradation_[PATH:ko00280]	0.47474	0.384504	1.23468	2.06006e-05
Fatty_acid_degradation_[PATH:ko00071]	0.820554	0.745775	1.10027	0.00145506
ABC_transporters_[PATH:ko02010]	6.32841	5.85585	1.0807	0.00208311
African_trypanosomiasis_[PATH:ko05143]	0.0167497	0.00703291	2.38161	0.01168
Amphetamine_addiction_[PATH:ko05031]	7.19022e-05	1.46456e-05	4.90949	0.0398261
Axon_regeneration_[PATH:ko04361]	0.00124016	0.000554402	2.23693	0.0459392
Caprolactam_degradation_[PATH:ko00930]	0.115414	0.0790583	1.45986	0.00129384
Citrate_cycle_(TCA_cycle)_[PATH:ko00020]	1.53602	1.30714	1.1751	0.00122576
Cysteine_and_methionine_metabolism_[PATH:ko00270]	1.31256	1.13625	1.15516	0.000804621
Histidine_metabolism_[PATH:ko00340]	1.12406	0.951116	1.18183	0.00940928
Limonene_and_pinene_degradation_[PATH:ko00903]	0.0656396	0.0611682	1.0731	0.419637
Lysine_degradation_[PATH:ko00310]	0.196022	0.138311	1.41725	0.00136833
Novobiocin_biosynthesis_[PATH:ko00401]	0.0267602	0.015146	1.76681	0.0207757
Phenylalanine_metabolism_[PATH:ko00360]	0.805862	0.740756	1.08789	0.116082
Terpenoid_backbone_biosynthesis_[PATH:ko00900]	0.76955	0.54363	1.41558	0.000475812

## Sheet: Supplemental Data 4
Supplemental Data 4 IAA biosynthesis related genes in key bins from metagenomic anaysis.
Bins	IAA biosynthesis related proteins
bin.5NODE_3934_length_6106_cov_0.874394_2	tryptophan--tRNA ligase [Flavobacterium daejeonense]
bin.5NODE_17934_length_2821_cov_0.769859_3	aspartate aminotransferase family protein [Flavobacterium daejeonense]
bin.5NODE_21364_length_2577_cov_0.741633_2	anthranilate synthase component I family protein [Flavobacterium daejeonense]
bin.5NODE_21364_length_2577_cov_0.741633_3	aminodeoxychorismate/anthranilate synthase component II [Flavobacterium daejeonense]
bin.5NODE_23249_length_2464_cov_0.768507_4	tryptophan synthase subunit alpha [Flavobacterium daejeonense]
bin.5NODE_24018_length_2423_cov_0.724739_3	branched-chain amino acid aminotransferase [Flavobacterium daejeonense]
bin.5NODE_28603_length_2208_cov_0.863047_3	pyridoxal phosphate-dependent aminotransferase [Flavobacterium daejeonense]
bin.5NODE_78684_length_1333_cov_0.761194_1	anthranilate phosphoribosyltransferase [Flavobacterium daejeonense]
bin.5NODE_78684_length_1333_cov_0.761194_2	indole-3-glycerol phosphate synthase TrpC [Flavobacterium daejeonense]
bin.5NODE_82721_length_1302_cov_1.254468_1	tryptophan 2,3-dioxygenase [Flavobacterium daejeonense]
bin.8NODE_741_length_13966_cov_1.672809_1	biosynthetic-type acetolactate synthase large subunit [Arenibacter]
bin.8NODE_1889_length_8737_cov_1.554704_12	pyruvate dehydrogenase E1 component beta subunit [Jejuia pallidilutea]
bin.8NODE_2423_length_7745_cov_1.642032_1	tryptophan-rich sensory protein [Sediminicola sp. YIK13]
bin.8NODE_4288_length_5840_cov_1.668125_1	anthranilate synthase component I family protein [Arenibacter latericius]
bin.8NODE_4288_length_5840_cov_1.668125_3	anthranilate phosphoribosyltransferase [Maribacter antarcticus]
bin.8NODE_4288_length_5840_cov_1.668125_4	indole-3-glycerol phosphate synthase TrpC [Arenibacter]
bin.8NODE_4288_length_5840_cov_1.668125_5	phosphoribosylanthranilate isomerase [Arenibacter]
bin.8NODE_4288_length_5840_cov_1.668125_6	tryptophan synthase subunit beta [Arenibacter]
bin.8NODE_4288_length_5840_cov_1.668125_7	tryptophan synthase subunit alpha [Muricauda lutaonensis]
bin.8NODE_5271_length_5285_cov_1.678751_1	tryptophan synthase subunit alpha [Eudoraea adriatica]
bin.8NODE_8671_length_4076_cov_1.715118_3	tryptophan--tRNA ligase [Cellulophaga algicola]
bin.8NODE_21323_length_2579_cov_2.124388_3	anthranilate synthase component I family protein [Arenibacter]
bin.8NODE_54864_length_1587_cov_2.001370_1	tryptophan-rich sensory protein [Eudoraea adriatica]
bin.8NODE_66137_length_1449_cov_0.962179_2	biosynthetic-type acetolactate synthase large subunit [Arenibacter]
bin.2NODE_737_length_11074_cov_1.445967_2	pyruvate dehydrogenase (acetyl-transferring) E1 component subunit alpha [Flavobacteriaceae]
bin.2NODE_817_length_10675_cov_2.043989_2	tryptophan--tRNA ligase [Gelidibacter algens]
bin.2NODE_1174_length_9348_cov_2.128403_7	tryptophan 2,3-dioxygenase [Gelidibacter algens]
bin.2NODE_3951_length_5726_cov_1.871048_9	anthranilate synthase component I family protein [Gelidibacter algens]
bin.2NODE_4719_length_5282_cov_1.790107_1	tryptophan synthase subunit beta [Lacinutrix himadriensis]
bin.2NODE_4719_length_5282_cov_1.790107_2	phosphoribosylanthranilate isomerase [Cellulophaga]
bin.2NODE_4719_length_5282_cov_1.790107_3	indole-3-glycerol phosphate synthase TrpC [Xanthomarina gelatinilytica]
bin.2NODE_4719_length_5282_cov_1.790107_4	anthranilate phosphoribosyltransferase [Gelidibacter algens]
bin.2NODE_4719_length_5282_cov_1.790107_6	aminodeoxychorismate/anthranilate synthase component II [Winogradskyella psychrotolerans]
bin.2NODE_4719_length_5282_cov_1.790107_7	anthranilate synthase component I family protein [Xanthomarina gelatinilytica]
bin.2NODE_10862_length_3613_cov_2.007172_4	tryptophan 2,3-dioxygenase [Gelidibacter algens]
bin.21NODE_761_length_22099_cov_1.697706_2	tryptophan--tRNA ligase [Paenibacillus oryzae]
bin.21NODE_2748_length_11396_cov_1.535540_5	anthranilate phosphoribosyltransferase [Paenibacillus harenae]
bin.21NODE_6012_length_7978_cov_1.879888_3	aminodeoxychorismate/anthranilate synthase component II [Paenibacillus sp. Soil522]
bin.21NODE_6691_length_7612_cov_1.623647_6	biosynthetic-type acetolactate synthase large subunit [Paenibacillus harenae]
bin.21NODE_88780_length_2274_cov_1.446204_3	tryptophan synthase subunit alpha [Paenibacillus sp. FJAT-27812]
bin.30NODE_105_length_80538_cov_2.843964_30	tryptophan--tRNA ligase [Flavobacterium daejeonense]
bin.30NODE_171_length_58819_cov_2.009507_42	biosynthetic-type acetolactate synthase large subunit [Flavobacterium daejeonense]
bin.30NODE_354_length_35852_cov_2.229643_8	anthranilate synthase component I family protein [Flavobacterium daejeonense]
bin.30NODE_354_length_35852_cov_2.229643_9	aminodeoxychorismate/anthranilate synthase component II [Flavobacterium daejeonense]
bin.30NODE_354_length_35852_cov_2.229643_10	anthranilate phosphoribosyltransferase [Flavobacterium daejeonense]
bin.30NODE_354_length_35852_cov_2.229643_11	indole-3-glycerol phosphate synthase TrpC [Flavobacterium daejeonense]
bin.30NODE_354_length_35852_cov_2.229643_13	tryptophan synthase subunit beta [Flavobacterium daejeonense]
bin.30NODE_354_length_35852_cov_2.229643_15	tryptophan synthase subunit alpha [Flavobacterium daejeonense]
bin.30NODE_535_length_27318_cov_2.837005_19	tryptophan 2,3-dioxygenase [Flavobacterium daejeonense]
bin.30NODE_1687_length_14347_cov_2.056610_4	anthranilate synthase component I family protein [Flavobacterium daejeonense]
bin.30NODE_4221_length_9383_cov_2.500108_7	tryptophan-rich sensory protein [Flavobacterium daejeonense]
bin.30NODE_11015_length_6094_cov_2.361823_5	pyruvate dehydrogenase (acetyl-transferring) E1 component subunit alpha [Flavobacterium daejeonense]
bin.32NODE_112_length_78424_cov_2.592219_28	anthranilate synthase component I family protein [Galbibacter marinus]
bin.32NODE_162_length_61207_cov_2.578553_16	biosynthetic-type acetolactate synthase large subunit [Galbibacter marinus]
bin.32NODE_340_length_36789_cov_2.837516_29	tryptophan--tRNA ligase [Galbibacter marinus]
bin.32NODE_424_length_31495_cov_3.093694_7	tryptophan-rich sensory protein [Joostella marina]
bin.32NODE_798_length_21428_cov_2.532088_21	pyruvate dehydrogenase (acetyl-transferring) E1 component subunit alpha [Galbibacter marinus]
bin.32NODE_1390_length_15881_cov_2.612543_11	tryptophan 2,3-dioxygenase [Galbibacter marinus]
bin.32NODE_5403_length_8387_cov_2.546005_10	anthranilate synthase component I family protein [Galbibacter marinus]
bin.32NODE_11864_length_5885_cov_2.279437_1	anthranilate synthase component I family protein [Galbibacter marinus]
bin.32NODE_11864_length_5885_cov_2.279437_2	aminodeoxychorismate/anthranilate synthase component II [Galbibacter marinus]
bin.32NODE_11864_length_5885_cov_2.279437_3	anthranilate phosphoribosyltransferase [Galbibacter marinus]
bin.32NODE_11864_length_5885_cov_2.279437_4	indole-3-glycerol phosphate synthase TrpC [Galbibacter marinus]
bin.32NODE_11864_length_5885_cov_2.279437_5	phosphoribosylanthranilate isomerase [Galbibacter marinus]
bin.32NODE_11864_length_5885_cov_2.279437_6	tryptophan synthase subunit beta [Galbibacter marinus]
bin.32NODE_11864_length_5885_cov_2.279437_7	tryptophan synthase subunit alpha [Galbibacter marinus]
bin.24NODE_1985_length_10452_cov_1.210847_11	tryptophan 2,3-dioxygenase [Aequorivita vladivostokensis]
bin.24NODE_5131_length_7067_cov_1.255187_1	tryptophan synthase subunit beta [Aequorivita sublithincola]
bin.24NODE_6227_length_6505_cov_1.184070_6	anthranilate synthase component I family protein [Vitellibacter aquimaris]
bin.24NODE_6227_length_6505_cov_1.184070_7	aminodeoxychorismate/anthranilate synthase component II [Aequorivita soesokkakensis]
bin.24NODE_6227_length_6505_cov_1.184070_8	anthranilate phosphoribosyltransferase [Vitellibacter aquimaris]
bin.24NODE_6227_length_6505_cov_1.184070_9	indole-3-glycerol phosphate synthase TrpC [Vitellibacter aquimaris]
bin.24NODE_14679_length_4517_cov_1.156492_6	tryptophan--tRNA ligase [Aequorivita soesokkakensis]
bin.24NODE_118660_length_1724_cov_1.199123_1	indole-3-glycerol phosphate synthase TrpC [Aequorivita vladivostokensis]
bin.24NODE_118660_length_1724_cov_1.199123_3	tryptophan synthase subunit beta [Aequorivita soesokkakensis]

## Sheet: Supplemental Data 5
Supplemental Data 5 Possbile IAA biosynthesis related genes in C. culicis.
IAA synthetic pathway	Gene name	Protein ID	Protein	Protein name
tryptophan synthase	trpA	Chryseobacterium_GM002054	MKKLNIYFTAGIPQLEDTADIIKLIQGSGADMIEIGMPYSDPVADGPVIQKAHELALQNGMTIEKLLSQLKAIKDEIRIPIILMGYINPVLSFGFEKFCAACSESGVSGLILPDLPPIEFEKNYQHILKQYNLNFTFLVTPETSDERMMYLDSLSSGFLYAVSSSSTTGNENAVLKNENYLSRVASLPLKNPVMIGFGIKSKEDFENVTEKADGGIIGTAFVNILLQDRDWKKSAIDFIHSIKG	tryptophan synthase subunit alpha
	trpB	Chryseobacterium_GM002055	MNYKNPDENGYYGEFGGAFIPEMLYPNVEELQKNYLEIIESEDFQAEYQDLLKNYVGRATPLYFAKNLSDKYKTQIYLKREDLNHTGAHKINNALGQVLLAKRLGKTRIIAETGAGQHGVATATACALLGLECIVYMGEIDIQRQAPNVARMKMLGAEVVAATSGSKTLKDAVNEALRDWINNPVTTHYVIGSVVGPHPFPDLVARFQSVISKEIKEQLQEKIGRENPDYVIACVGGGSNAAGTFYHFVEEKEVRIIAAEAGGLGVDSGKSAATTFLGTLGVLHGSKSLVMQTEDGQVIEPHSISAGLDYPGIGPFHAHLFKEKRAEFFSINDDEALKCAFELTKLEGIIPALESSHALAVLYKKKFNENDVVVICLSGRGDKDMETYLKNL	tryptophan synthase subunit beta
	trpF	Chryseobacterium_GM002058	MNLQPQLKVCGLTKTDQIQELISMDVDFLGFIFYEKSPRYVLNHLSLEEISTIDHHGKVGVFVNEEMDKIVSIVQQADLNFVQLHGDENNDFITELRQKLYPEVGIIKVIRIGNIDSDNKDKITQTFTSNLQPVTYYLFDTDSKAFGGTGKQFDWNILNEFQIPIPYFLSGGISEENIGNMKTLKQQPFALDINSKFETEPGNKNIDRIKKFKTLYQ	phosphoribosylanthranilate isomerase
	trpC	Chryseobacterium_GM002059	MTILDKIIERKKEEVAGAKSRISIDRLKNTAFFGRKTHSLKESIKNKSGIIAEFKRQSPSKGIINNSVEPLDVVSAYESFGASGISILTDHDFFGGNLNDVVSVRNEINIPILRKDFMIDEYQFYEAKSIGADVVLLIASCLSPAQVQEFTELAHELKLEVLLEIHTEDELKYFNSEIDLVGINNRNLKDFKVDLQHSVQLKNQLPKGVLSVAESGIYSLEDFIFLKEKGFDGFLMGEYFMKNTNPAKSFEEFSSQIYNQS	indole-3-glycerol phosphate synthase TrpC
	trpD	Chryseobacterium_GM002060	MKTLEIPSTTIKTPQMKEILQYLFNHNTLSKSEAKAMMIEIAQNKFNAAEVTAFMSVFLMRNITLKELEGFREALLQMAVSVDIDASDAIDIVGTGGDGKDTINISTLASFVVAGAGQKVTKHGNYGASTITGSSNVLEELGYQFKNNSEQLNEDLERANICFLHAPHFHPALQSVGLLRKSLGLRTFFNLLGPLVNPAKPRYSMIGVYNLEIARIYQYLLQKEEREFMLVHGLDGYDEISLTDDSKIITKNGEEIYSAEDLGFNPVTLEDIKAGSSIQETAKIFMNILEGKGTEQQNAVILANASVALYNTHKFGTYEDCLLLAKESLQSGKALNSFNLLIH	anthranilate phosphoribosyltransferase
	trpG	Chryseobacterium_GM002061	MNNNINSQQPQLKVLVFDNYDSFTYNLVQIIEKILNQKVDVVRNDKITLEEIGKYDKIILSPGPGIPEEAGILLDLIKEYAPTKSILGVCLGQQAIAEAFGGTLINLSEIFHGVATTTEIVKENTKIFKDLHSGLEVGRYHSWAVNPEGFPKELEITAVDKDGMIMALQHKTYDVHGVQFHPESILTPEGEVIIKNFLLS	aminodeoxychorismate/anthranilate synthase component II
	trpE	Chryseobacterium_GM002062	MFTNTITIKTVSKKTLGDLHTPMNIYLKIRDKFRDTILLESSDSKSIDNNFSFIAVNAIAGIEVKNLKEFEIKLPASAPVKQSINDQKITDIFENFRNIFKCEETNDPIEQTAQSLFGYTSFEAVQFFENINLKPQSKEVEIPVMRYRLYQYVIAINHFNDEMHIIENFIDGVKSELHLLENLIKNQNTPVYPFEKTSEETSNITDEEYLELVKTAQKHCMRGDVFQLVLSRRFEQKFKGDEFNVYRALRNINPSPYLFYFDYGNYKLFGSSPESQLIIKNNKAIIHPIAGTSKRTGNFEADLEAIEVLKADPKENAEHTMLVDLARNDLGKLGKNVTVTKLKEIQLFSHVIHMVSEVTADVEDNINPLEMVSATFPQGTLSGAPKHKALQLINQYEKD…	anthranilate synthase component I family protein
	trpS	Chryseobacterium_GM000072	MSRILTGIQATGTPHLGNLLGAIIPAIELSKQEGNESFLFIANLHTLTQIKDAQTLRQNTYEIAAAWLACGLDTEKTFFYRQSDIAETCELSWHLSCFFPYQRLTLAHSFKDKADRLQDVNAGLFTYPILMAADILLYDAEIVPVGKDQLQHLEFARDVASRFNNQMGEILVLPQSELQEDTKYVPGTDGQKMSKSRGNIINIFLPEKELKKQVMSIESDSKSLEEPKDPETDKTFQIYQLVATPEQTEELRAKYLAGNFGYGHAKKELLDLILVRFEKERETFAYYMNNLDELEAKLQQGAEKTRPIALETLKRVRTSLGF	tryptophan--tRNA ligase
IPyA	ipdC	Chryseobacterium_GM001897	MENLNISTEIQLSGSRIILEAFLQEGVKTVFGYPGGAIIPIYDALYDYKENLKHILVRHEQAAVHAAQGLARVSGEVGVVLATSGPGATNLVTGLADALLDNTPLVCITGQVFEHLLGTDAFQEIDVMNVTSPVTKWNYQVTDANELPEVLAKAFYIAKSGRPGPVVVDVTKNAQLQSVAYKGYSPCNSLRSYKPDPDPSIENIGKAAELINNAEKPFIIAGQGIMLGKAEKEFLQFAEKSGIPVAWTVLGMSAIPTNHPQAVGMVGMHGNYGPNILTNECDVLIAVGMRFDDRVTGRLDQYAKQARIIHLDIDNAEINKNVKVDVPVLGNCKQTLPLLTERIAKREHHHWHERFKKCHEVESIKLINTELYPEEGEITMGEVIRYLNEMTKGEAIIVT…	biosynthetic-type acetolactate synthase large subunit
	bioA	Chryseobacterium_GM002750	MNTITKEISLQKRDRAVNWHPYTQMKTADDAIPIVKGKGIYLYDNEGKKYLDVVSSWWVTLHGHSHPYIAQRVFEQLNTLEQVIFAGFTHEPAVQLSENLLKLLPAGQEKVFYSDNGSTAVEVALKMCIQYAYNQEKKKTKILAFKNAYHGDTFGAMSVSGKSFWTRPFESMLFEVVFIDTPNAENLESLHAQIKELADEVACFIYEPLVQGAAGMLMYKAEDLSQLMKFCREEGVLMIQDEVFTGFGRTGKLFAADYLTEKPDIMCFSKGLTGGTMPMGITTCSNEIYNAFLSDDRYKTLFHGHSFTANPLSCTAALASMELLLSNETQMNINRITHQHSEFVKALALHPHVEKVRQIGTILAFDFKTGNDTSYFNEIGKKLYNEFLQRGIIMRPLGN…	adenosylmethionine--8-amino-7-oxononanoate transaminase
	poxB	Chryseobacterium_GM000201	MAKNIAEQIVEMLENANVKRIYAVTGDSLNHLNIAVKKSSIQWIHVRHEEVGAYAAAAEAELDGLAVCAGSCGPGHVHLINGVYEAHRSHVPMLVIASTIPSDEMGMDYFQETNTIKLFDDCSYYNQMITRPEQVQRTVQTAIQHAISKKGVAVIGLPGDVSELDAEEGSTSTQIFKTNPVIRPSDHELKSLSELINNNKKVTIYCGIGAAEACDEVITLSNLLKAPVGYSFRGKMAIQPNNPNEVGLTGLLGFPSAYHAMHEADLVILLGTDFPYQKFMPVKNKIVQIDESPERLGRRAKLELGLAGDVKETIKALLPLLEEKTDVHFLNEQLAFYDKVKEGQLEYVKDFGKENAIQPEYVAHTLDKLAKHDAIFTVDTGMCCVWGARFITGTGERKM…	ubiquinone-dependent pyruvate dehydrogenase
	pdhA	Chryseobacterium_GM002494	MKEFSKEVYLQWYEDMTMWRRFEDKCRSLYLKQKIRGFLHLYNGQEAIPAGFTHAMDLTKDSMITAYRCHIHPMAMGVDPKRIMAELCGKATGTSGGMGGSMHIFSKEHRFYGGHGIVGGQIPLGAGIAFADKYFDRKAVNICFFGDGAARQGSLHETFNMAMNWKLPVVFVVENNQYAMGTSVKRTANHEDIYKLGLGYEMPCLAVDAMDPEKVAEAAYEAIERARRGDGPTFIEARTYRYRGHSMSDAEPYRSKEEVAIHKNDDPIELVKHRILENGWATEAELEAMDNKSRDFVEECIEFMENSPYPDAEKVYEYVYAQEDYPFLDKLEN	pyruvate dehydrogenase (acetyl-transferring) E1 component subunit alpha
	pdhB	Chryseobacterium_GM003882	MAEYTFREVIAQAMSEEMRKDESIFLMGEEVAEYNGAYKASKGMLDEFGPKRVIDTPIAELGFTGIAVGAAMNGNRPIVEYMTFNFSLVGIDQIINNAAKIRQMSGGQWNCPIVFRGPTASAGQLGATHSQAFENWFANIPGLKVVVPSNPYDAKGLLKTAIQDNDPVIFMESEQMYGDKMETPEEEYYLPIGKADIKREGTDVTLVSFGKIMKLALQAAEDMAKEGISVEVIDLRTVRPLDFDTILASVKKTNRLVILEEAWPFASISSEITYMVQQKAFDYLDAPIKRITTPDAPAPYSAALFAEWFPKLEKVKEEIKKAMYVK	pyruvate dehydrogenase E1 component beta subunit
	pdhC	Chryseobacterium_GM002495	MTEGKVAKWHKKVGDKVKEGDILAEIETDKAVQDFESEIEGTLLYVGVEEGGAAAVDSVLAIIGNEGEDISGLIGGAAAPAAATEEKKSEEQPKAETAAPAAAEVPAGVEVITMPRLSDTMTEGKVAKWHKNVGDTVKEGDLLAEIETDKAVQDFESEFNGVLLKQGVEEGGAAPVDSVLAIIGPAGTDVSAVGAPKAAAQSAEKPAEQKPEAKAEAEEKAAPAANSSSSDRVAISPLAKKMAQDKGVDINSVQGSGENGRIVKKDIENYQPAAKPAASVPAASAAPVAVNFVQGEDTETQNSQVRNIIAKRLSESKFSAPHYYLMVEINMDKAIEARKEINSLPDTKISFNDMIIKATAIALRKHPQVNSSWAGDKIIHRGNINIGVAVAIPDGLVVP…	biotin/lipoyl-binding protein
	adhP	Chryseobacterium_GM002526	MKAVRFFGHKDVRVVNDMEKPTPKGDEVLLKIGGAGVCHSDLHIIDEGTVGGSVFTLGHENAGWIEEVGPDVKGYKKGDAVLVYGPWGCGHCKPCQQSKENYCDHQSEMAYGGGLGLDGGMAEYMLVPSSRLLVPIYDLDPVIAAPLTDAALTPYSAIKRSLSKLTPDEYVVVIGVGGLGHVALQILREVSGSTIIACDVTDEKLAFAKELGAAFTVNSKDADAAEQIQKITGIKKAKVVIDFVGATSTIELGTKIVSLDGDLTIVGLGGGHYQYSMSGLPFGVSMTNPYWGSRVELMEVVGLARQKKIHIEIEKYNLDQANEVYDRMRNGKIKGRAVLIP	NAD(P)-dependent alcohol dehydrogenase

## Sheet: Supplemental Data 6
	Supplemental Data 6 Possbile IAA biosynthesis related genes in P. polymyxa.
IAA synthetic pathway	Gene name	Protein ID	Protein	Protein name
tryptophan synthase	trpA	Paenibacillus.Chr1_GM003111	MNLIDQAFGRLKNEGKTALIPFLTVGDPDVDTTIEIIRQLESAGADILELGVPYSDPLADGPVIQRASERALKRQISIRTCMETASLARAAGSSLPFILFTYYNPVLQMGMDAFFAGLQEHGISGLIIPDLPLEEAEELGGRAAEVGVHLIPLVAPTSEQRIERIVRQARGFVYCVSSLGVTGERASFFEGIEGFIAQVKRHTDIPVAVGFGISTQEQVARFSNICDGVVVGSAIVRQVEEAIPLLNDSARRQEGLLQIHNFVAQLKQ	tryptophan synthase subunit alpha
	trpB	Paenibacillus.Chr1_GM003112	MTQLPDNNGRFGTFGGRFVPETLMNALIELEESYRKYADDPEFKAELNGLLKDYSGRETPLYHAERLSQHLGGAKIYLKREDLNHTGAHKINNALAQGLLAKRMGKQKVIAETGAGQHGVATATVAALLGLECKVFMGEEDTVRQQLNVFRMQLLGAEVIPVTSGTRTLKDAGNEALRYWVSHVHDTFYILGSAVGPHPYPMMVRDFQRVIGDETRRQILEKEGRLPDVIVAAIGGGSNAIGMFYPFIEDQGVALIGVEAAGKGVETEFHAATMTKGTQGVFQGSMSYLLQDEYGQVQPAHSISAGLDYPGVGPEHSYLKDIERAKYVPITDQEALDALQLLCRTEGILPALESAHAVAQVVKLAPTLTADDIIVICLSGRGDKDVDSIIKYLGGNPS	tryptophan synthase subunit beta
	trpC	Paenibacillus.Chr1_GM003114	MYLDKIVVTKRQEVEQLKKHFQISEAERLIADLPATRGFENAIASGRNRPLGLIAEVKKASPSKGLIRPDFHPVDIARAYEGAGADCISVLTDVTYFQGSPEYLQQIRDQVKIPLLRKDFIIDERQIYEARLLGADAVLLIAAILEPRVLGSSLQIAKDLGLDALVEVHDSEELKAVLELGTATLIGVNNRNLRTFETRLQTTEELISLIPKGITFISESGIAGPEDVKYLHSVGAHGILVGEHLMRKEDVGQAVAELMDGIIA	indole-3-glycerol phosphate synthase TrpC
	trpD	Paenibacillus.Chr1_GM003115	MERHDMMQVGLSRIIEGQHLSRTEARSVMEQIMSGSATQAQIGGLLTALRLKGETVDEITGFAEAMRSYASPVQAEEGSGRLLDTCGTGGSGIHKFNISTISAIIAASVSVRVAKHGNRSASGRAGSADVLEALGVNIHLTSDQARSCLDRIGICFLFAQLYHPSMKHAAAPRRELGVRTVFNMLGPLTNPAGADRQLLGIYDANKTEVIAEVLNQLGSKRAMVVSSLDGLDEISISAATRVSELKDGKVHTFELHPSDLGLQTHSLDQVLGGDAQVNADIIRRILNGEHGAYRDVVLANAGACIYVSGAAATLTHGVARAAEAIDSGLALSKLDQLIQATGEYQYVS	anthranilate phosphoribosyltransferase
	trpE	Paenibacillus.Chr1_GM003116	MLTPHVEQVITMASEFNLIPVYKKVLADMETPIRIFRRYAERDRAFLLESVEGGEQWARHSFIGTDPFLMVSGKKGRLILEQHGKRQILNDKPIEALKALLRKYRSPKLKEMPPFTGGAIGFFGYDLLQYYEKLPEHSVDDLNMDDIRFMFCDQVIVFDHVKQQILLVGNVHVGEGFRDEDIRAAYADVERRLEETAQYLRKQTPPERLGSASIPDDVELGEIQSNMTKEQFISNVEQAKEYIRSGDIFQVVLSQRFHIDTEASPLQVYRVLRTMNPSPYMYYLKMDDEIIVGTSPEALVKVENGRVETRPIAGTRPRGVTETEDAALAEELLNDEKERAEHLMLVDLGRNDLGRVSQFGTVKCDTFMEIERYSHVMHIVSNVSGELREDKDFFDAFLS…	anthranilate synthase component I
	trpF	Paenibacillus.Chr1_GM003113	MNKTGIKICGLQSVEVLKSMVNLPVDYIGFVFADSKRRIDGVQAGELLRVLDEWTSGSRPRSVGVFVNPGDALLNDVMEKAPLDVIQLHGQESPQRCREIREHFGIQVFKAWSVDSQGQIERSADELDAYVGTIDALLLDTYDPLYGGGSGKTFAWDRIPVYQAWTHQHGIPLFVAGGLTADNAEKLVHEYHPDGLDVSSGVETNGVKDIAKITAFVERVKQA	phosphoribosylanthranilate isomerase
	trpS	Paenibacillus.Chr1_GM004326	MKTVLSGIQPSGQLTLGNYIGAMKNFVKLQEDHQCYFMVVDLHAITVPQEPAQLREQSEAVAALFIAAGINPEKSNVFLQSHVPQHAELGWLMTTLTNMGELERMTQFKDKAAGKDSVGAGLFVYPSLMAADILLYNADLVPVGDDQKQHLELTRDLAGRFNHRYGDYFTVPEPYIPEVGARIMSLDDVSKKMSKSNPNAGSFIALLDEPKVIRKKISRATTDSGSEVRYDPANKPEISNLMGIYSQCSGLSLQEVQDRYEGQMYGTFKKELAETVVAMLEPIQQRYHDIRESGEIGRILAQSAERAQEAAEVTLSAVKERMGFLPRVR	tryptophan--tRNA ligase
	mtrB	Paenibacillus.Chr1_GM003129	MEDNVTGSSEYVVIKAKSNGCQVFGLTRGQDTRLHHSEKLDKGEVLIVQFTDHTSAIKIRGKAVVMTKHGVVDTED	transcription attenuation protein (tryptophan RNA-binding attenuator protein)
IPyA	patA	Paenibacillus.Chr1_GM003644	MEHLLNDQVKNIQISGIRKIANKVAALPGTLSLTIGQPDFPTPAHIMEAAHRAINEGRTSYTPNPGLPELREAAAAFVARKYGLNYRGQDEVIVTNGASEALDITLRTILSPGDEVVLPVPIYPGYEPLIRLSGGIPVFADTRSSGFKLTAEVLEPYLTERTKAVILGYPSNPTGRVMSREELEAVADLLKERDLFIISDEIYSELIYDTPHVSIATLPGMRERTIVINGLSKSHSMTGWRIGFTLAPAEITQHMVKVHQYNVTCASSISQYAALEALTVGVDDALPMREEYRKRRDYVHGRLTDMGIPLEKPEGAFYLFPSIAHFGLSSMDFTLKLLEEHGVAVVPGDAFSSYGEGYIRLSYAYGQDVLEQGLDKIERFVRGIVRS	aminotransferase A
	ipdC	Paenibacillus.Chr1_GM001488	MSAQIPEVRSTNELREKWMKPEVITGSEILLRSLLLEGVDCVFGYPGGAVLYIYDAMYGFKDFKHVLTRHEQGAIHAADGYARASGKVGVCIATSGPGATNLVTGIATAFMDSVPLVVITGNVISSLIGTDAFQEADITGITMPITKHSYLVRDVEDLPRIIHEAFHIANTGRKGPVLIDIPKDISAAQTLFVPQTRPVTMRGYNPKVLPNKIQLDKLAQAISEAERPFILAGGGVVYSGGHEALYEFVRKTEIPITTTLLGLGGFPSGHELWTGMPGMHGTYTSNQAIQQSDLLICIGARFDDRVTGKLDGFAPQAKIVHIDIDPAEIGKNVAADIPIVGDVKAVLELLNQDVKRADRADAWRAQIQHWKNEKPYSYKDSETVLKPQWVVELLDETTK…	biosynthetic-type acetolactate synthase large subunit
	poxB	Paenibacillus.Chr1_GM002192	MKTIADTIVQVLVNAGVKRIYGIVGDSLNNMVDSIRSNGQIEWIHVRHEEVAAFAAGADADLSGSIAVCAGSSGPGNLHLINGLYDCHRNRVPVLAIAAHIPSDEIGSEYFQATHPEHLFGECSHFCEVITTPRQIPRTVTMAIQQAISRSGVSVIVLPGDVAALEAEKVPVPEHVYHPTAPVVHPSASEISRLAEYLNKGKRITLLCGAGCAQSHELLMQLCDKLKSPMVSALRGKEYLEYDNPYYAGLTGLIGYSSGYHAIMDCDVLLMLGTDFPYRQFYPEDAIILQVDIEPAHLGRRTPLTYGLCGDVKATLEMLLPHLTSEHDSKHLEKTVSHYTKVRQELDDLAVGKPGHTPIHPQYLAKVISDAAQENAIFTCDVGTPTVWAARYLQMNGQR…	ubiquinone-dependent pyruvate dehydrogenase
	pdhA	Paenibacillus.Chr1_GM002865	MSKVPYEVYTEEVEALSVLSPDGEIINKDMLPKLTDDQLKEIMYRMVFTRTWDDRAVNLGRQGRLGFYAPVSGQEATMIGSEYALQKEDFIAPGYRDIPQIVWHGLPLYQAFLYSRGHQHGGQVPDGVNVLMPQIIIGAQILHAMGIAMGYKLKKQKQVAITYTGDGGSSEGDFYEGLNYAGVYKLPVIFFVQNNGYAITTPFSKQTAALSIAHKAVAAGIKGVKIDGMDVLAVIKAVQEAAERGRNGEGATLIEAVTYRFRPHSLSDDATKYRSKEEEGEWNAKDPIARFAKYLEKKGLWTEEDTARVKEEAKAKVNEEIKKAEKTEKMTISGLIDSMFETTPKHLEEQKADFK	pyruvate dehydrogenase (acetyl-transferring) E1 component subunit alpha
	pdhB	Paenibacillus.Chr1_GM002864	MFKEEMKQMAQMNMKEAIRDALRVELKRDPNVLLFGEDVGHVGGVFRATEGLQKEFGEERVFDTPLAESAIGGLAVGLGIQGFRPVAEIQFVGFIFEALDQMAIQASRMRYRSGGRYNSPIVFRTPFGGGVKAAELHTDSLEGLLAQTPGIKVVVPSNPYDAKGLMIASIRDNDPVFFMEHLNLYHAFRAEVPENDYTVELGKANVVREGSDVTIITYGMMVHTSVKAADELEKTKGIKVEIIDLRTISPIDIDTVVASIQKTNRAIVVQEAQKSSGVAAEVIAQINEKAILHLEAPVLRVAGPDTVYPFAQIEDTWLPTPTRIIDAVNKVLEF	pyruvate dehydrogenase E1 component beta subunit
	pdhC	Paenibacillus.Chr1_GM002863	AKFEYKFPELGEGLHEGEIIKMHIKPGDKVTDEDIIMEVQNDKAVVEVPCPVNGTVQEVFAKDGDIFNVGQVVAVIDAEGELPEQEDAPEAPAASPAPSAAAQSGAAGAARFEYKFPELGEGLHEGEIIKMHIKPGDKVTDEDIIMEVQNDKAVVEVPCPVNGTVQEVFAKDGDIFNVGQVVAVIAAEGELPEQEEAPAAAKQEQDAAKGGANTKPAATPAASNKDVLATPSVRKFAREQGVNIAEVSGSGKNGKITKEDVEAFKNGGGQAAAPVAKEAAKAQEPAKKEAKAAASSAPAADPRAEEERVPFKGIRKAISNAMVKSAYTAPHVTIMDEVDVTELVAFRTRIKPIAEKKGTKVTYLPFIVKALVAASRQFPALNATIDEEANEIVYKKYYN…	pyruvate dehydrogenase E2 component (dihydrolipoamide acetyltransferase)
	adhE	Paenibacillus.Chr1_GM003255	MAVKNEVIQKEQSAEQYIQTLIDRGNRAQQAFMSMNQEQIDEIVQAMALAGMDKHMYLAKLAVEETGRGVYEDKITKNMFATEYVYHSIKNEKTVGVIEDNDFDSFQKIAEPVGIIMGITPVTNPTSTTMFKALIAIKTRNPIIFGFHPSAQSCSAEAARVLLEAAVKHGAPADCIQWIEAPSMDKTNSLMNHPDVALILATGGSGMVKAAYSCGKPALGVGPGNVPCFIEKTADIKQAVNDLILSKSFDNGMICASEQAVIIEEPIFEQVKKLMIANGCYFVNKEEAAKLTQGAMNVEKCAVNPAIVGQSAVKIAEMSGITVPAGTKILVAEIEGVGTKFPLSAEKLSPVLACYKVKNAEQGIQRAAEVVEFGGMGHSSAIHSNDEDVIARFANRLQT…	acetaldehyde-CoA/alcohol dehydrogenase
