# Supplementary material for: Auxin-producing bacteria promote barley rhizosheath formation
Source: Nat Commun. 2023 Sep 19;14:5800. doi: 10.1038/s41467-023-40916-4 (PMC10509245; doi:10.1038/s41467-023-40916-4)
Supplement: Supplementary file 5 — Supplementary Dataset 7 [file 41467_2023_40916_MOESM5_ESM.zip]

Archive with 1 entries (1 files):
- Supplementary Data 7.docx
