# Supplementary material for: Auxin-producing bacteria promote barley rhizosheath formation
Source: Nat Commun. 2023 Sep 19;14:5800. doi: 10.1038/s41467-023-40916-4 (PMC10509245; doi:10.1038/s41467-023-40916-4)
Supplement: Supplementary file 7 — Source Data [file 41467_2023_40916_MOESM7_ESM.zip]

Archive with 3 entries (2 files):
- Source Data/Source data .xlsx
- Source Data/p-values.docx
- Source Data/
