# Supplementary material for: Auxin-producing bacteria promote barley rhizosheath formation
Source: Nat Commun. 2023 Sep 19;14:5800. doi: 10.1038/s41467-023-40916-4 (PMC10509245; doi:10.1038/s41467-023-40916-4)
Supplement: Supplementary file 7 — Source Data [file 41467_2023_40916_MOESM7_ESM.zip › Source Data/Source data .xlsx]

## Sheet: Fig. 1
Fig. 1 Microbiota is important for rhizosheath formation in acid or alkaline soil under moderate soil drying
Fig. 1E	WT	nrh		Fig. 1F	WT	nrh		Fig. 1G	Al-Sterilized	Al-Natural		Fig. 1H	Al-Sterilized	Al-Natural
Acid soil-Natural soil	1.252	0.046		Acid soil-Natural soil	18.1012	2.685		Acid soil	1.384	1.5052		Acid soil	17.5149	16.8925
	1.269	0.034			19.1972	3.1067			1.192	1.6725			16.0338	20.9734
	1.255	0.042			21.9077	3.0016			1.3584	1.2995			14.667	17.1835
	1.14842	0.0511522			19.7668	3.283			1.2904	1.37867			15.4824	15.9721
	1.25015	0.06638			22.32	2.4697			1.1696	1.4165			21.2802	20.362
	1.05076	0.033617			20.5607	3.3735			1.716	1.5215			18.7943	17.6199
Alkaline soil-Natural soil	1.181	0.042		Alkaline soil-Natural soil	8.4671	1.8315			Ac-Sterilized	Ac-Natural			Ac-Sterilized	Ac-Natural
	1.051	0.051			8.9813	1.4966		Alkaline soil	1.2992	1.29686		Alkaline soil	10.5873	11.4492
	0.973	0.044			8.1949	1.8581			1.058	1.3812			7.63466	18.618
	0.842788	0.060234			6.3942	1.5759			0.7836	1.70033			9.04531	20.8733
	0.988188	0.044481			8.4728	1.9893			1.1552	1.6372			9.82062	9.09733
	1.09948	0.04026			6.6211	1.6843			1.2408	1.61467			7.04368	11.9534
Acid soil-Sterilized soil	0.952	0.026		Acid soil-Sterilized soil	10.5105	1.9323			0.755518	1.7128			6.99789	17.7122
	0.999	0.014			9.5291	2.0657
	0.955	0.022			12.0566	1.1421
	0.874187	0.0306463			10.2787	1.37596
	0.928705	0.0317797			12.2929	2.35651
	0.893025	0.0280565			9.36193	1.37235
Alkaline soil-Sterilized soil	0.81	0.022		Alkaline soil-Sterilized soil	5.4193	1.495
	0.951	0.021			7.0215	1.2909
	0.83	0.024			6.1393	1.5094
	0.821536	0.0286467			6.33944	1.793
	0.835115	0.0305212			5.30619	2.368
	0.914579	0.0323168			5.31325	1.832

## Sheet: Fig. 2
Fig. 2 Flavobacteriaceae and Paenibacillaceae associated with barley rhizosheath formation in acid or alkaline soil under moderate soil drying
Fig. 2A	WT	LDA	nrh	LDA		Fig. 2B	WT-AC	WT-AL	nrh-AC	nrh-AL		Fig. 2C	Ac-BS	Ac-WT	Ac-N	Al-BS	Al-WT	Al-N		Fig. 2D	Ac-BS	Ac-WT	Ac-N	Al-BS	Al-WT	Al-N
acid soil	Rhodanobacteraceae	4.717	Rhodanobacteraceae	4.72417		Flavobacteriaceae	6.97027	0.159093	3.54977	0.20881		Flavobacteriaceae	0.268887	0.804844	1.47959	0	0	0		Flavobacterium	297.713	0	933.994	0	1789.66	0
	Flavobacteriaceae	4.589	Erwiniaceae	4.42257			9.97315	0	4.65348	0.159093		Flavobacteriaceae	0.970449	3.53615	5.57933	0.113405	0.334943	0.0777587		Sediminicola	1074.62	0	4106.65	349.448	6694.78	0
	Gemmatimonadaceae	4.432	Flavobacteriaceae	4.33293			6.1748	0.08949	5.5086	0.367903		Flavobacteriaceae	1.75614	11.1964	9.56166	0.121858	0	0.433611		Gelidibacter	1944.33	64.8023	13004.2	0	11497.1	473.411
	Cellvibrionaceae	4.392	Enterobacteriaceae	4.30183		Paenibacillaceae	1.99861	0.278413	1.16337	0		Flavobacteriaceae	0	0.0948399	2.02385	0	0	0		Flavobacterium	0	0	206.246	0	2451.66	0
	Paenibacillaceae	4.028	Nocardioidaceae	3.95266			2.06821	0.2983	2.41623	0.109377		Flavobacteriaceae	0.29712	0.552256	2.83606	0	0	0		Galbibacter	329.085	0	641.614	0	3414.73	0
	Bacillaceae	4.021	Paenibacillaceae	3.91467			2.59521	0	1.8594	0.139207		Flavobacteriaceae	0.253816	1.42621	0.547909	0	0.106414	0.192833		Aequorivita	280.968	0	1656.59	0	657.084	0
	Nitrosomonadaceae	3.959	Gemmatimonadaceae	3.91286								Paenibacillaceae	0	1.70774	1.78362	0	0.749808	0		Paenibacillus	0	0	11941.4	6141.05	10067	4734.38
	Intrasporangiaceae	3.832	Cellvibrionaceae	3.86881
alkaline soil	Pseudomonadaceae	4.675	Xanthomonadaceae	4.74134
	Xanthomonadaceae	4.573	Sphingomonadaceae	4.40087
	Micrococcaceae	4.538	Comamonadaceae	4.35966
	Rhizobiaceae	4.514	SC-I-84	4.08868
	Comamonadaceae	4.22	Micrococcaceae	4.03924
	67-14	4.025	Rhizobiaceae	4.02648
			67-14	3.96402
			TRA3-20	3.9419
			Weeksellaceae	3.88329

## Sheet: Fig. 3
Fig. 3 Barley rhizosheath formation is increased by C. culicis and P. polymyxa inoculation through auxin (IAA) production under moderate soil drying
Fig. 3C	MSD	MSD+C+P	MSD+NPA	MSD+C+P+NPA		Fig. 3D	MSD	MSD+C+P	MSD+NPA	MSD+C+P+NPA		Fig. 3G	MSD	MSD+C	MSD+trpc	MSD+P	MSD+ipdc		Fig. 3H	MSD	MSD+C	MSD+trpc	MSD+P	MSD+ipdc
Acid soil	1.012	1.312	0.601	0.888		Acid soil	19.3364	23.3718	15.1254	17.0567		Acid soil	0.92508	0.9777	0.91	1.04507	1.021		Acid soil	13.4935	21.1905	16.0209	18.8162	14.8272
	0.909	1.212	0.539	0.715			16.5651	25.107	13.8558	15.4356			1.0673	1.05517	1.0515	1.34232	0.9072			18.2811	18.0918	16.5069	20.1193	11.8072
	0.992	1.178	0.508	0.871			18.8955	20.2433	14.6077	16.6961			0.9659	1.1574	1.0685	1.16676	0.819			16.2208	17.3403	16.0755	21.5933	12.911
	0.967542	1.46208	0.435419	0.843786			15.7614	21.1163	11.8921	18.6157			0.92378	1.1922	0.9315	1.1713	0.748			15.1345	20.2841	14.4796	17.7369	17.3634
	1.06313	1.20827	0.497164	0.743207			17.9412	22.2615	14.5381	17.828			0.886275	1.2584	0.759	1.24	0.583			13.873	20.8162	15.5993	17.1892	13.9406
	1.09648	1.14842	0.524795	0.649329			19.8782	21.2351	11.6962	21.512			0.8944	1.26936	0.9455	1.0338	0.8615			17.9106	17.7819	16.8302	20.3533	14.7398
Alkaline Soil	0.744	1.241	0.219	0.666		Alkaline Soil	8.8246	16.3292	4.3669	11.479		Alkaline Soil	0.443	0.9618	0.72408	0.98025	0.454		Alkaline Soil	9.76348	13.2687	6.7165	12.9664	6.42232
	0.687	1.172	0.261	0.635			9.7212	17.4545	3.0199	9.0576			0.5525	0.8612	0.6135	1.01137	0.45			10.4895	14.7185	10.2334	14.3589	8.10817
	0.773	0.964	0.216	0.615			10.1424	15.9218	4.9972	10.2623			0.705	0.8208	0.659	0.8975	0.805875			6.57898	15.5635	6.87911	15.34	11.0895
	0.76023	1.15018	0.309379	0.5194			11.4097	17.579	5.36296	9.63641			0.640333	0.91848	0.565333	0.764	0.560625			7.43653	11.6043	11.6736	11.1406	8.43602
	0.738589	1.25363	0.222597	0.511423			9.44309	14.4258	6.25487	10.4648			0.673667	0.8916	0.6648	0.8055	0.671625			8.53467	12.075	8.93851	12.8025	6.49444
	0.630418	0.950222	0.302571	0.557001			12.3733	19.0531	4.09208	14.9365			0.596	1.034	0.646	1.00988	0.8255			8.71854	13.9285	11.5032	16.5019	9.47592
Fig. 3E-F
C. culicis	△trpc	P. polymyxa and	△ipdc
5.10282	3.20089	4.71649	0.91263
7.45052	2.72541	7.33165	1.38811
5.48915	3.67637	6.79673	2.30936
7.53967	1.89331	6.9156	1.20981
5.07311	2.0419	5.96464	1.44755
6.88588	3.17117	5.48915	1.09094

## Sheet: Fig. 4
Fig. 4 Barley rhizosheath formation and grain yield are increased by C. culicis and P. polymyxa inoculation in the field
Fig. 4B	WT	nrh		Fig. 4C	WT	nrh		Fig. 4D	WT	nrh		Fig. 4E	WT	nrh
Control	10.6611	1.84858		Control	10.6108	1.2811		Control	3764.49	3756.58		Control	4261.26	2546.24
	22.128	5.37929			11.7112	1.28422			4592.59	4059.26			4165.17	4021.16
	19.2204	3.36457			10.6022	3.36457			5762.21	3529.27			6157.16	4682.16
	14.2335	2.60512			14.2235	2.60512			5019.17	4023.3			5347.28	2567.35
	10.8253	1.03045			10.8154	1.03045			5067.53	4012.39			4836.39	3568.97
	13.636	6.03728			7.86096	1.58271			5008.68	3657.57			5762.36	5024.96
Control+C+P	16.3615	7.49428		Control+C+P	16.3152	4.8574		Control+C+P	4827.35	5061.24		Control+C+P	7024.77	5261.26
	22.1973	6.47485			16.4727	3.99131			6224.57	4869.21			7856.5	4500.32
	24.6594	8.60415			21.1857	2.937			6461.19	4027.98			6032.48	4298.17
	15.108	6.84185			15.0881	3.69992			7057.96	5267.26			7528.56	5598.11
	22.931	4.60944			16.7719	2.36978			6564.69	4969.59			6501.53	4564.66
	26.8732	4.6651			15.9481	4.6251			7595.39	4056.24			6234.54	4686.66

## Sheet: Table S3
Table S3 Agronomic traits of barley plants (WT and nrh) under control and C. culicis and P. polymyxa co-inoculation (+C+P) in the field
Sanming	Plant height	Spike length	Grain number spike-1	Filled grain rate	Thousand kernels weight	Thousand kernels weight	Grain width	Harvest index
WT-1	105	82	18	96.7	38.5	10.167	3.24	47.9652
WT-2	99	75	25	89.7	39.4	10.324	3.61	48.256
WT-3	108	81	28	88.1	40.5	10.564	3.834	48.8744
WT-4	110	75	24	88.9	42.6	10.691	3.537	47.4051
WT-5	107	89	21	90.7	45.2	10.534	3.647	50.8727
WT-6	110	82	26	93.7	40.6	10.137	3.357	47.3579
WT+C+P-1	106	84	19	88.9	39.4	9.998	3.627	48.814
WT+C+P-2	95	81	24	96.7	38.5	11.024	3.539	47.4474
WT+C+P-3	92	84	22	89.9	42.1	9.957	3.764	50.9583
WT+C+P-4	91	76	26	94.8	43.5	10.531	3.486	50.5975
WT+C+P-5	112	79	20	96.7	40.1	9.864	3.167	51.2214
WT+C+P-6	107	86	27	95.3	42.6	10.668	3.198	51.3592
nrh-1	106	79	25	95.3	31.6	10.096	3.682	46.4187
nrh-2	95	85	26	89.9	34.8	10.573	3.692	45.698
nrh-3	93	82	24	88.7	42.1	10.524	2.998	48.1752
nrh-4	108	84	28	86.7	35.2	10.531	3.627	52.5897
nrh-5	107	88	21	94.3	41.6	10.14	3.537	46.63
nrh-6	103	83	19	93.7	39.5	10.336	3.824	46.4056
nrh+C+P-1	98	79	28	89.3	42.5	9.885	3.834	47.3762
nrh+C+P-2	90	78	25	96.7	40.6	9.795	3.637	46.8154
nrh+C+P-3	105	78	21	95.6	39.4	9.967	3.567	46.5329
nrh+C+P-4	109	86	26	98.3	38.6	9.892	3.539	48.3036
nrh+C+P-5	108	84	24	95	36.7	10.005	3.569	49.1706
nrh+C+P-6	104	78	23	92.7	39.9	10.227	3.537	44.6079
Yangzhou	Plant height	Spike length	Grain number spike-1	Filled grain rate	Thousand kernels weight	Thousand kernels weight	Grain width	Harvest index
WT-1	111	80	15	95.1613	46.8	10.2	3.07	44.3203
WT-2	98	73	21	85.7143	38.5	10.228	3.67	42.4178
WT-3	110	82	26	81.8182	42	10.663	3.826	48.438
WT-4	119	70	23	89.6552	47.2	10.889	3.359	48.7506
WT-5	102	93	20	86.6667	44.1	9.947	3.687	47.4689
WT-6	118	80	23	95.1613	38.6	10.921	3.685	47.9016
WT+C+P-1	117	80	24	89.5522	38.4	9.868	3.402	52.335
WT+C+P-2	118	83	22	94.6429	40.5	11.26	3.657	49.6028
WT+C+P-3	113	85	18	89.0625	40.6	9.901	3.159	52.1451
WT+C+P-4	130	78	24	93.3333	38.5	10.456	3.587	46.8899
WT+C+P-5	91	75	24	93.75	36.9	9.388	3.089	46.0443
WT+C+P-6	113	77	25	94	36	10.668	3.539	48.8451
nrh-1	108	80	21	93.4426	26.6	10.954	3.765	39.2787
nrh-2	111	84	22	91.4286	36.1	10.339	3.595	50.6165
nrh-3	109	79	24	83.3333	45.4	10.215	2.884	45.7042
nrh-4	96	80	17	87.931	41.4	10.481	3.465	50.3895
nrh-5	117	92	20	90.9091	42.1	10.456	3.671	42.3796
nrh-6	102	80	25	97.3684	39.5	10.655	3.697	48.3609
nrh+C+P-1	100	74	23	88.8889	43.4	9.627	3.114	48.3455
nrh+C+P-2	122	77	18	97.8261	38.4	9.087	3.452	49.8282
nrh+C+P-3	115	78	16	94.7368	42.1	9.981	3.658	51.7115
nrh+C+P-4	105	90	25	96.1538	40.8	9.466	3.41	48.8465
nrh+C+P-5	120	88	21	95	35.5	10.112	3.186	47.5539
nrh+C+P-6	102	75	19	94.1176	40.7	10.654	3.254	48.2022

## Sheet: Supplementary  Figure 1
Supplementary Figure 1 Barley rhizosheath formation is also increased in acid soil under control condition (WW: well water)
Fig. S1A	WT	nrh		Fig. S1B	WT	nrh
Acid soil	0.635	0.045		Acid soil	16.5105	2.9323
	0.679	0.032			15.8191	3.5657
	0.692	0.021			16.0566	2.6421
	0.603966	0.0357252			16.3802	1.7166
	0.58217	0.0262248			17.1618	1.7396
	0.616465	0.0257017			18.4377	3.1807
Alkaline soil	0.639	0.043		Alkaline soil	5.9193	1.8495
	0.682	0.032			7.2215	1.4909
	0.784	0.048			6.7393	2.0094
	0.572871	0.0392803			6.5521	1.2681
	0.653538	0.0367673			6.8372	1.1869
	0.616545	0.0433908			7.5905	1.7317

## Sheet: Supplementary  Figure 3
Supplementary Figure 3 Bacterial community of WT and nrh in acid and alkaline soils under WW conditions
S3A	Acid soil	Alkaline soil		S3B	PC1	PC2		S3C	Proteobacteria	Actinobacteriota	Gemmatimonadota	Bacteroidota	Firmicutes	Chloroflexi	others		S3D	Nocardiaceae	Burkholderiaceae	Sphingomonadaceae	Enterobacteriaceae	Xanthomonadaceae	Pseudomonadaceae	Rhizobiaceae	Rhodanobacteraceae	Gemmatimonadaceae	Nitrosomonadaceae	Flavobacteriaceae	Xanthobacteraceae	Devosiaceae	Nocardioidaceae	Comamonadaceae	Bacillaceae	SC-I-84	67-14	Micrococcaceae	Alcaligenaceae	TRA3-20	Paenibacillaceae	Micromonosporaceae	Cellvibrionaceae	Oxalobacteraceae	norank_o__norank_c__TK10	Intrasporangiaceae	unclassified_c__Acidimicrobiia	Erwiniaceae	unclassified_c__Gammaproteobacteria	Streptomycetaceae	unclassified_o__Xanthomonadales
Bulk soil	89	89		AcBS-Ac	-0.343775	-0.387403		AcWBS	69.7292	9.91349	13.5527	3.24484	1.15011	1.04405	1.36555		AcWBS	0.112691	0.17898	12.2435	0	6.34384	0.235325	3.94087	20.1916	13.5527	9.27712	2.91008	7.38789	2.21405	3.74863	0.0994332	1.15011	1.63733	1.11034	0	1.47824	0.613172	0	0	0	0	0.566769	2.69795	1.56442	0	1.18988	0.255212	0.00662888
	90	90			-0.3424	-0.387098		AlWBS	70.8263	16.6186	5.98588	0.908157	2.20079	3.2813	0.17898		AlWBS	0.361274	0.563455	21.7262	0	14.3582	0.652945	1.04405	1.91575	5.98588	6.69517	0.102748	4.69988	1.18326	3.46028	1.53459	2.20079	7.80219	6.98684	1.03079	0.116005	4.07676	0	0.116005	0	0.122634	2.983	0.576713	1.3092	0	0.139207	0	1.29263
	82	98			-0.344023	-0.383463		AcWRHO	69.7657	8.7667	5.93285	7.24537	6.3571	0.941301	0.991018		AcWRHO	0.02983	0.908157	9.13129	0.188923	5.08767	6.6554	9.14786	11.0338	5.93285	5.97262	7.11279	5.26002	6.01571	3.79835	1.77323	3.03934	1.37218	0.732491	1.25286	0.94793	0.865069	3.31776	0	0	1.13685	0.367903	1.38212	0.662888	0	1.29263	0.374532	0.47728
Rhizosheath-WT	85	100		AcRH-WT	-0.325167	-0.212912		AlWRHO	81.8435	8.00438	2.11461	0.802095	5.65112	1.54453	0.0397733		AlWRHO	0.205495	1.34566	11.8823	0.0662888	9.52239	15.0674	10.9045	0.934672	2.11461	3.06254	0.520367	3.10232	4.22923	1.82294	8.03089	5.30642	3.48016	1.8362	2.23725	0	1.84283	0.344702	0	3.54645	3.00288	1.40864	0.212124	0.172351	0	0	0	0.613172
	109	107			-0.3513	-0.193459		AcWRHN	63.919	13.2213	8.19993	9.86709	2.92334	1.18988	0.67946		AcWRHN	0.02983	0.338073	8.76007	0.659574	6.55928	6.92387	6.04223	11.1067	8.19993	4.70651	9.73783	4.04362	4.4977	5.03464	0.616486	1.25949	1.59425	0.752378	3.54977	0.762321	0.616486	1.66385	0	0.589971	0.815352	0.556826	1.77654	0.934672	1.59756	0.775579	0.410991	0.367903
	111	105			-0.352104	-0.200618		AlWRHN	83.2886	10.6559	1.33572	0.626429	2.87693	1.08382	0.132578		AlWRHN	0.583342	0.656259	7.56687	3.81492	14.5835	20.1816	11.0437	0.517053	1.33572	1.52133	0.255212	2.26045	5.07441	2.91008	5.58815	2.82059	2.1345	1.78317	3.33433	0.526996	0.961188	0.0563455	0	2.43611	0.808724	0.974446	0.162408	0.165722	1.93563	0	0	0.450764
Rhizosheath-nrh	116	110		AcRH-nrh	-0.323602	-0.216116		AcWRTO	53.7337	42.2293	0.613172	1.05731	2.32674	0.0397733	0		AcWRTO	41.2051	36.9063	1.11034	0.225382	0.742435	0.808724	10.583	0.719234	0.613172	0.344702	1.0109	0.235325	0.487223	0.596599	0.377846	0.281727	0.0629744	0.0464022	0.132578	0.159093	0.0397733	2.04501	0	0.0430877	0.32813	0.0397733	0.082861	0.0165722	0.0165722	0.139207	0.0265155	0.00662888
	112	115			-0.336969	-0.241283		AlWRTO	50.9198	48.2119	0.0331444	0.331444	0.503795	0	0		AlWRTO	39.5976	39.9556	0.984389	0.321501	0.503795	3.77846	2.34	0.0430877	0.0331444	0.198866	0.106062	0.0530311	0.26847	0.331444	0.921415	0.232011	0.0265155	0.0331444	0.367903	0	0.0364589	0.271784	7.69613	0.686089	0.772265	0	0	0	0	0	0	0.00994332
	113	111			-0.334067	-0.251458		AcWRTN	69.7856	19.8237	0.0232011	9.39644	0.921415	0.00663	0.0430877		AcWRTN	16.2142	15.4884	0.722548	41.4537	0.251898	3.0294	0.44745	5.47214	0.0232011	0.0497166	8.53137	0.116005	0.225382	0.391104	0.371217	0.192238	0.0530311	0	0.14915	0	0.0265155	0.729177	0	0.102748	0.165722	0	0.0596599	0.0198866	0.825296	0	2.29028	0
Root endosphere-WT	25	41		AcRT-WT	0.500534	-0.00268296		AlWRTN	61.748	35.4247	0.0198866	0.0596599	2.58195	0.165722	0		AlWRTN	34.6591	32.7434	0.202181	18.2593	1.34235	0.921415	1.01422	0.0464022	0.0198866	0.0364589	0.0430877	0.0265155	0.228696	0.44745	0.374532	2.46263	0	0.0497166	0.195552	5.95605	0	0.11932	0	0.275099	0.0563455	0.165722	0	0	0.198866	0	0.0165722	0
	43	44			0.515444	-0.0513805
	72	44			0.433081	-0.119825
Root endosphere-nrh	51.25	30		AcRT-nrh	0.393265	-0.0608969
	69	52			0.403372	-0.0867625
	54.43	37			0.261273	-0.0421634
				AcBS-Al	-0.300069	0.203078
					-0.306011	0.184494
					-0.331912	0.12599
				AcRH-WT	-0.275134	0.369711
					-0.296724	0.358141
					-0.284059	0.376326
				AcRH-nrh	-0.192204	0.375414
					-0.277979	0.361339
					-0.240117	0.38312
				AcRT-WT	0.509767	0.0224713
					0.514404	0.00518217
					0.519071	0.00386442
				AcRT-nrh	0.544666	0.00972792
					0.429303	0.0485752
					0.533432	0.0100857
[truncated: 4 more columns]

## Sheet: Supplementary  Figure 4
Supplementary Figure 4 Bacterial community of WT and nrh in acid and alkaline soils under MSD conditions
S4A	Acid soil	Alkaline soil		S4B	PC1	PC2		S4C	Proteobacteria	Actinobacteriota	Gemmatimonadota	Bacteroidota	Firmicutes	Chloroflexi	others		S4D	Proteobacteria	Actinobacteriota	Firmicutes	Bacteroidota	others		S4E	Burkholderiaceae	Nocardiaceae	Pseudomonadaceae	Sphingomonadaceae	Xanthomonadaceae	Rhodanobacteraceae	Rhizobiaceae	Gemmatimonadaceae	Nocardioidaceae	Enterobacteriaceae	Nitrosomonadaceae	Xanthobacteraceae	Devosiaceae	Bacillaceae	Flavobacteriaceae	SC-I-84	67-14	Comamonadaceae	Oxalobacteraceae	Micrococcaceae	Cellvibrionaceae	TRA3-20	Erwiniaceae	Intrasporangiaceae	Paenibacillaceae
Bulk soil	89	93		AcBS-Ac	0.392806	-0.152096		AcMBS	61.3768	13.8444	18.5973	2.39303	0.871698	1.36224	1.55447		AcMRTN	57.4525	41.7321	0.364589	0.331444	0.11932		AcMBS	0.122634	0.145835	0.235325	10.2549	5.73398	18.7564	3.28793	18.5973	6.46979	0	7.44755	6.36704	1.73345	0.871698	1.99529	1.51801	0.954559	0.0497166	0	0	0	0.725863	0	2.90676	0
	87	85			0.392158	-0.163056		AlMBS	69.6696	17.6825	7.79225	0.914786	1.69036	2.05827	0.192238		AlMRTN	43.1242	49.0703	6.87084	0.934672	0		AlMBS	0.560141	0.384475	0.672832	19.005	14.2985	2.32342	1.29926	7.79225	3.81824	0	7.65967	5.98919	1.15011	1.69036	0.0961188	6.60237	7.53041	1.2628	0.497166	0.951245	0	4.27563	0.0430877	0.659574	0
	83	96			0.393706	-0.151976		AcMRHO	67.9659	8.61755	7.07302	8.02758	6.42007	1.05068	0.845182		AcMRTO	58.2944	35.6568	2.3632	3.40062	0.285042		AcMRHO	0.626429	0.0331444	6.24772	10.1687	5.15727	11.3652	6.54271	7.07302	4.4977	0.26847	3.97401	3.91767	4.50101	4.1994	7.70608	1.60088	0.633058	1.75002	1.17994	0.705976	6.37698	0.556826	0	1.54784	2.22068
Rhizosheath-WT	109	105		AcRH-WT	0.231799	0.120995		AlMRHO	78.7544	15.3823	1.67379	0.361274	2.30354	1.40532	0.11932		AlMRTO	74.4191	24.3413	0.815352	0.397733	0.0265155		AlMRHO	0.835239	0.0928043	15.6806	10.5333	13.2478	0.987703	12.1905	1.67379	3.21832	1.00759	2.18753	3.3277	4.71976	2.1113	0.082861	2.30354	2.6615	5.30311	1.2164	7.33817	1.79311	1.4219	0	0.304929	0.192238
	118	93			0.2389	0.0926509		AcMRHN	75.3472	9.70137	4.26237	4.76948	3.7188	1.86934	0.331444									AcMRHN	0.215439	0.0265155	14.9084	5.98257	4.94183	11.6204	7.08627	4.26237	4.83908	5.71741	3.40393	3.88452	4.42478	1.9058	4.57061	0.941301	0.652945	0.510424	0.686089	0.686089	2.01187	0.291671	5.7141	1.49481	1.813
	103	107			0.257078	0.110071		AlMRHN	81.5518	10.6195	2.39966	1.9058	1.97209	1.48487	0.0662888									AlMRHN	0.868384	0.188923	16.7678	11.0139	15.9193	1.19983	9.35667	2.39966	3.23489	2.12787	2.74767	2.58526	3.47353	1.88923	0.245269	3.42713	2.41954	4.76948	1.44841	2.71121	0.626429	1.91906	0.629744	0.294985	0.082861
Rhizosheath-nrh	114	109		AcRH-nrh	0.178062	0.282201																		AcMRTO	45.0963	33.2041	1.57105	1.32578	0.497166	2.72778	1.96546	0.188923	1.19651	3.24152	0.082861	0.215439	0.513738	0.596599	2.76756	0.0928043	0.0397733	0.0928043	0.0397733	0	0.470651	0	0.082861	0.0132578	1.7666
	116	108			0.224366	0.209396																		AlMRTO	20.5661	22.1802	26.4393	0.583342	1.4915	0.258526	3.9939	0.0265155	1.45504	12.2071	0	0.0894899	0.616486	0.546883	0.139207	0	0	0.467336	6.25435	0.125949	0.377846	0	0.646316	0	0.26847
	113	107			0.245865	0.141106																		AcMRTN	50.8104	40.8207	1.23629	1.39207	0.248583	0.699347	0.301614	0.11932	0.278413	1.40532	0	0.0331444	0.169036	0.228696	0.152464	0.0629744	0.0530311	0.182294	0	0.0696033	0.0596599	0	0.772265	0.0464022	0.135892
Root endosphere-WT	47	57		AcBS-Al	-0.188745	-0.354121																		AlMRTN	31.1657	48.3875	2.31679	0.354645	1.55116	0.778894	0.831925	0	0.407676	2.19747	0	0.0397733	0.0894899	6.87084	0	0	0	0.102748	3.06917	0.0497166	0.0397733	0	0.460707	0	0
	52	57			-0.181487	-0.365368
	65	53			-0.109855	-0.344929
Root endosphere-nrh	59	45		AcRH-WT	-0.332052	0.137812
	11	27			-0.338858	0.160945
	35	37			-0.335481	0.0668077
				AcRH-nrh	-0.359797	0.0647709
					-0.348567	0.0181472
					-0.359899	0.126644
[truncated: 11 more columns]

## Sheet: Supplementary  Figure 6
Supplementary Figure 6 Comparison of taxonomic composition and relative bacterial abundances at phylum level based on 124 MAGs of WT and nrh plants in acid and alkaline soils under MSD
	Proteobacteria	Acidobacteriota	Gemmatimonadota	Bacteroidota	Firmicutes	Chloroflexota	other
Ac-BS	27.3707	11.6933	31.2079	5.55415	0	19.1073	5.06675
Ac-nrh	40.9989	15.8444	14.5801	10.7048	0.577926	11.8096	5.48434
Ac-WT	31.9061	15.7503	24.2857	11.0417	0.558627	10.9789	5.47853
Al-BS	20.2037	18.4513	20.2123	6.18313	0.0919512	27.5856	7.27192
Al-nrh	47.0036	12.0961	12.6651	7.93677	0.544594	10.409	9.34487
Al-WT	42.204	14.4221	11.3646	5.81058	1.33971	11.4802	13.3788

## Sheet: Supplementary  Figure 8
Supplementary Figure 8 Spikes number (A, B) and correlation between rhizosheath formation and grain yield (C, D) of barely at two locations
								Fig. S8C			Fig. S8D
Fig. S8A	WT	nrh		Fig. S8B	WT	nrh		10.6611	3764.49		10.6108	4261.26
Control	656	552		Control	568	516		22.128	4592.59		11.7112	4165.17
	634	567			509	537		19.2204	5762.21		10.6022	6157.16
	715	549			582	458		14.2335	5019.17		14.2235	5347.28
	567	437			562	528		10.8253	5067.53		10.8154	4836.39
	651	482			618	496		13.636	5008.68		7.86096	5762.36
	703	543			519	503		16.3615	4827.35		16.3152	7024.77
Control+C+P	956	651		Control+C+P	769	535		22.1973	6224.57		16.4727	7856.5
	991	634			794	529		24.6594	6461.19		21.1857	6032.48
	976	561			752	618		15.108	7057.96		15.0881	7528.56
	982	649			801	595		22.931	6564.69		16.7719	6501.53
	846	677			767	589		26.8732	7595.39		15.9481	6234.54
	861	631			707	557		1.84858	3756.58		1.2811	2546.24
								5.37929	4059.26		1.28422	4021.16
								3.36457	3529.27		3.36457	4682.16
								2.60512	4023.3		2.60512	2567.35
								1.03045	4012.39		1.03045	3568.97
								6.03728	3657.57		1.58271	5024.96
								7.49428	5061.24		4.8574	5261.26
								6.47485	4869.21		3.99131	4500.32
								8.60415	4027.98		2.937	4298.17
								6.84185	5267.26		3.69992	5598.11
								4.60944	4969.59		2.36978	4564.66
								4.6651	4056.24		4.6251	4686.66
